# Supplementary material for: The Multifaceted Roles of Lamins in Lung Cancer and DNA Damage Response
Source: Cancers (Basel). 2023 Nov 21;15(23):5501. doi: 10.3390/cancers15235501 (PMC10705174; doi:10.3390/cancers15235501)
Supplement: Supplementary file 1 [file cancers-15-05501-s001.zip]

Archive with 1 entries (1 files):
- cancers-2466657-supplementary.pdf
